# Supplementary material for: Diversity and Advantages of Culturable Endophytic Fungi from Tea (Camellia sinensis)
Source: J Fungi (Basel). 2023 Dec 13;9(12):1191. doi: 10.3390/jof9121191 (PMC10744531; doi:10.3390/jof9121191)
Supplement: Supplementary file 1 [file jof-09-01191-s001.zip]

Archive with 1 entries (1 files):
- jof-2691500-supplementary.pdf
